# Supplementary material for: WO3 Nanoplates Decorated with Au and SnO2 Nanoparticles for Real-Time Detection of Foodborne Pathogens
Source: Nanomaterials (Basel). 2024 Apr 19;14(8):719. doi: 10.3390/nano14080719 (PMC11054436; doi:10.3390/nano14080719)
Supplement: Supplementary file 1 [file nanomaterials-14-00719-s001.zip]

Archive with 1 entries (1 files):
- nanomaterials-2956436-supplementary.pdf
